# Supplementary material for: Mesenchymal Stem Cell-Derived Exosomes Attenuate Hepatic Steatosis and Insulin Resistance in Diet-Induced Obese Mice by Activating the FGF21-Adiponectin Axis
Source: Int J Mol Sci. 2024 Sep 27;25(19):10447. doi: 10.3390/ijms251910447 (PMC11476820; doi:10.3390/ijms251910447)
Supplement: Supplementary file 1 [file ijms-25-10447-s001.zip]

Archive with 1 entries (1 files):
- ijms-3220901-supplementary.pdf
